# Supplementary material for: Diagnostic Challenges in Neonatal Respiratory Distress—Congenital Surfactant Metabolism Dysfunction Caused by ABCA3 Mutation
Source: Diagnostics (Basel). 2022 Apr 26;12(5):1084. doi: 10.3390/diagnostics12051084 (PMC9140114; doi:10.3390/diagnostics12051084)
Supplement: Supplementary file 1 [file diagnostics-12-01084-s001.zip]

Archive with 2 entries (2 files):
- Video S1-Bronchoscopy.mp4
- Video S2-CT.mp4
